# Supplementary material for: Anxiety-like behavior and whole-body cortisol responses to components of energy drinks in zebrafish (Danio rerio)
Source: PeerJ. 2019 Aug 20;7:e7546. doi: 10.7717/peerj.7546 (PMC6707341; doi:10.7717/peerj.7546)
Supplement: Supplemental Information 1 — The first sheet contains all raw data from the behavioral and cortisol analyses from Experiment 1. The right-hand columns indicate if values were excluded and the rationale for excluding them from analyses. The second sheet contains all raw data from the behavioral and cortisol analyses from Experiment 2. [file peerj-07-7546-s001.xlsx]

## Sheet: Exp 1 Novel Tank
Sample Number	Total Number	Treat	Taurine	Caffeine	Total Distance	Mean Speed when ambulatory	Distance in top	Number in top	Time in top	Latency to top	Number immobile	Time immobile	Cortisol (ng/g)	Notes	Not included in
F1	1	Control	N	N	1682.31	5.47336	213.705	55	41.0663	0.033333	6	7.36659	57.7914
F5	2	Control	N	N	1027.05	3.55999	97.2209	14	2.86664	29.433	24	191.431	4.7866
F9	3	Control	N	N	1249.6	5.12835	106.082	10	2.23331	2.99997	19	122.299	26.5853
F13	4	Control	N	N	2060.48	5.72891	452.782	14	62.766	98.6323	2	0.433329	15.683
F17	5	Control	N	N	1606.99	4.46431	74.3719	6	14.3999	73.8659	3	1.76665	24.0868
F24	6	Control	N	N	2026.89	5.78952	232.646	27	38.7996	153.298	2	0.99999	35.745
F28	7	Control	N	N	1416.24	3.98272	0	0	0		6	1.19999	36.22	Did not return to top	Latency to top
F32	8	Control	N	N	3811.13	13.8286	0.70001	2	0.299997	177.998	0	0	24.889
F36	9	Control	N	N	1292.5	4.27795	160.334	18	6.73327	41.6329	40	15.1332	12.4265
F39	10	Control	N	N	1118.34	3.59368	137.816	15	2.99997	0.199998	20	196.665	13.1471
F40	11	Control	N	N	1520.78	6.49911	305.512	61	29.6664	24.2331	26	7.0666		Cortisol extraction error	Cortisol
C/T1	12	Control	N	N	2378.64	6.61183	802.155	36	9.40667	1.10078	6	58.2413	6.2952
C/T3	13	Control	N	N	2026.43	5.6601	1071.69	48	162.515	314.857	3	8.80625	42.9817
C/T5	14	Control	N	N	1506.94	4.3619	922.89	49	178.093	1.63449	1	0.767211	20.8089
C/T7	15	Control	N	N	1186.39	3.31559	443.552	14	91.8652	10.841	14	60.1093	13.8409
C/T9	16	Control	N	N	1476.77	4.22279	238.125	7	34.1242	1.16749	3	0.200142	46.6566
C/T12	17	Control	N	N	3407.74	9.46537	71.4193	2	10.5075	9.13982	1	0.733854	8.4364
C/T14	18	Control	N	N	1587.14	4.42322	1465.38	16	348.581	303.148	26	24.7509	17.3019
C/T16	19	Control	N	N	611.278	1.69899	98.0672	3	4.46984	0.867282	54	161.148	23.9208
C/T18	20	Control	N	N	2273.7	6.31836	29.0961	2	1.06742	0.900639	3	1.53442	10.4176
C/T20	21	Control	N	N	1405.16	3.91386	619.507	18	65.1462	1.90135	16	48.5011		Cortisol extraction error	Cortisol
C2	22	Control	N	N	1312.93	3.64671	231.273	13	58.3836	55.0512	1	6.33156	19.2047
C4	23	Control	N	N	1902.5	5.28653	493.327	29	21.0281	138.065	5	4.5322	29.9711
C6	24	Control	N	N	713.759	1.98414	310.359	10	112.169	77.8115	40	156.556	26.9573
C8	25	Control	N	N	1531.01	4.25482	316.482	13	68.1327	82.9658	8	8.23325	28.7789
C10	26	Control	N	N	1238.81	3.44094	0	0	0		1	0.066652	22.5688	Did not return to top	Latency to top
C11	27	Control	N	N	1119.68	3.10994	2.37223	1	0.066648	7.19798	4	152.591	8.30937
C13	28	Control	N	N	2992.62	8.31234	21.2617	2	0.16663	3.63253	6	14.9634	5.35707
C15	29	Control	N	N	1563.5	4.34669	39.4361	9	8.29768	87.3755	12	4.09885	12.5968
C17	30	Control	N	N	2552.33	7.09049	0	0	0		0	0	35.5534	Did not return to top	Latency to top
C19	31	Control	N	N	1860.78	5.20336	399.816	36	69.8825	119.837	1	0.233275	11.5517
T2	32	Control	N	N	328.968	4.30739	328.968	34	61.3309	1.33328	8	23.999	28.5216
T4	33	Control	N	N	82.5546	7.41593	82.5546	13	5.79977	0.899964	7	4.1665	24.1168
T6	34	Control	N	N	4.53042	4.78563	4.53042	1	0.033332	1.03329	22	22.6658	12.0423
T8	35	Control	N	N	48.4075	5.61406	48.4075	12	1.73326	0.66664	30	99.1294	1.17552
T10	36	Control	N	N	182.138	8.41805	182.138	22	3.76652	0.233324	0	0	35.5522
T11	37	Control	N	N	282.516	3.76218	282.516	20	40.4984	192.759	23	23.2991	24.9809
T13	38	Control	N	N	927.927	2.57744	262.052	23	56.6977	0.33332	76	130.595	24.8888
T15	39	Control	N	N	47.7405	7.1388	47.7405	6	0.933296	243.757	0	0	14.7219
T17	40	Control	N	N	353.004	4.67222	353.004	30	61.9975	2.26658	0	0	19.9364
T19	41	Control	N	N	194.831	4.04671	0	0	0		17	225.158	8.38071	Did not return to top	Latency to top
F2	1	CAF	N	Y	1057.62	5.07824	81.5554	10	2.86664	3.36663	27	115.699	3.98729
F6	2	CAF	N	Y	1578.22	5.06006	43.5618	7	1.36665	10.0999	16	11.6332	19.4908
F10	3	CAF	N	Y	1316.29	5.98956	253.483	30	10.7666	0.266664	32	17.0665	7.60281
F14	4	CAF	N	Y	1740.76	4.84671	236.842	16	30.4997	88.5324	14	9.53324	16.4245
F18	5	CAF	N	Y	1359.88	3.77783	0	0	0		23	10.5999	48.0788	Did not return to top	Latency to top
F23	6	CAF	N	Y	1761.25	4.89467	158.837	18	22.4998	357.963	11	2.39998	40.7648
F27	7	CAF	N	Y	1474.02	4.10329	139.312	4	27.4664	109.899	2	0.199998	17.6819
F31	8	CAF	N	Y	2342.3	7.29318	0	0	0		0	0	17.2071	Did not return to top	Latency to top
F35	9	CAF	N	Y	809.499	7.53731	211.983	51	16.9665	1.86665	20	7.1666	26.6136
C1	10	CAF	N	Y	1177.44	3.27058	200.975	9	51.4205	0.6665	13	3.66575	16.9123
C3	11	CAF	N	Y	1048.05	2.911	0	0	0		55	73.9793	6.61787	Did not return to top	Latency to top
C5	12	CAF	N	Y	1575.63	4.37731	0	0	0		8	2.4659	13.499	Did not return to top	Latency to top
C7	13	CAF	N	Y	1240.32	3.45015	72.6069	15	38.8593	130.342	11	59.2221	13.978
C9	14	CAF	N	Y	2032.12	5.64445	0	0	0		3	7.79828	51.3161	Did not return to top	Latency to top
C12	15	CAF	N	Y	1753.81	4.8714	0	0	0		1	1.66615	6.98607	Did not return to top	Latency to top
C14	16	CAF	N	Y	492.93	1.36938	59.6119	2	11.0636	348.236	4	320.544	5.97581
C16	17	CAF	N	Y	2354.71	6.58497	0	0	0		7	5.39833	12.2159	Did not return to top	Latency to top
C18	18	CAF	N	Y	812.616	2.25706	0	0	0		18	261.293	23.2529	Did not return to top	Latency to top
C20	19	CAF	N	Y	630.649	1.7517	11.394	1	0.199938	1.56618	44	156.418	38.1043
F3	1	TAU	Y	N	1701.05	5.52952	169.155	30	24.2331	0.066666	4	0.599994		Cortisol extraction error	Cortisol
F7	2	TAU	Y	N	1128.67	4.27425	139.366	58	29.4664	0.366663	24	4.76662	20.7959
F11	3	TAU	Y	N	1969.5	5.49124	937.251	27	157.632	23.9331	0	0	15.8591
F15	4	TAU	Y	N	975.565	2.72178	55.0914	5	11.0332	0.699993	41	45.9662	30.5364
F19	5	TAU	Y	N	2654.05	7.39436	115.2	15	17.9332	161.165	0	0.233331	23.2778
F22	6	TAU	Y	N	2380.78	6.6708	1231.36	43	176.332	84.1992	1	0.033333	27.6877
F26	7	TAU	Y	N	948.136	2.6352	320.965	9	96.6324	89.5324	60	60.0994	53.0813
F30	8	TAU	Y	N	2226.81	6.21672	821.502	27	116.132	1.46665	4	5.46661	57.4971
F34	9	TAU	Y	N	2126.15	7.21631	74.0423	20	6.59993	115.532	1	0.166665	13.5523
F38	10	TAU	Y	N	468.751	1.34173	63.3247	7	1.63332	49.7995	14	304.964	47.8502
T1	11	TAU	Y	N	46.8539	7.52067	46.8539	8	0.433316	0.633308	7	55.2645	1.75809
T3	12	TAU	Y	N	26.6626	4.36582	26.6626	4	0.133328	0.266656	6	32.432	8.388
T5	13	TAU	Y	N	293.508	6.18937	293.508	38	18.0993	6.7664	0	0	23.7694
T7	14	TAU	Y	N	311.862	3.86143	311.862	37	28.7655	62.8642	52	95.7962	16.9902
T9	15	TAU	Y	N	24.1078	4.75333	24.1078	4	0.466648	1.09996	10	238.39	2.33476
T12	16	TAU	Y	N	210.407	9.75212	210.407	16	6.73306	0.399984	0	0	1.91815
T14	17	TAU	Y	N	22.6283	3.34376	22.6283	5	0.266656	0.033332	19	242.057	6.70858
T16	18	TAU	Y	N	46.5408	3.95502	0	0	0		9	239.49	21.0082	Did not return to top	Latency to top
T18	19	TAU	Y	N									6.68375	Video corrupted	All behavior
T20	20	TAU	Y	N	2.47027	8.72015	2.47027	1	0.066664	0.599976	9	7.16638	12.475
F4	1	CAF/TAU	Y	Y	385.109	4.29974	27.428	18	5.36661	241.431	70	21.4998	31.348
F8	2	CAF/TAU	Y	Y	1964.85	7.89315	174.916	27	3.39997	9.19991	4	1.66665	14.5483
F12	3	CAF/TAU	Y	Y	2199.27	6.14615	24.4493	4	0.366663	0.133332	4	1.03332	18.7297
F16	4	CAF/TAU	Y	Y	1162.69	3.23483	0	0	0		29	29.333	49.056	Did not return to top	Latency to top
F20	5	CAF/TAU	Y	Y	2106.97	5.87287	0	0	0		0	0	26.5925	Did not return to top	Latency to top
F21	6	CAF/TAU	Y	Y	466.305	1.29519	228.338	8	217.364	74.0993	144	217.864	23.0578
F25	7	CAF/TAU	Y	Y	285.017	0.792162	0	0	0		41	275.997	41.847	Did not return to top	Latency to top
F29	8	CAF/TAU	Y	Y	2352.53	6.59904	445.885	17	57.6328	68.5326	1	0.099999	38.3882
F33	9	CAF/TAU	Y	Y	1806.89	5.25775	64.7039	6	2.19998	0.866658	1	0.566661	29.2416
F37	10	CAF/TAU	Y	Y	1872.32	6.05282	478.055	25	8.06659	3.83329	12	3.26663	27.3363
C/T2	11	CAF/TAU	Y	Y	1833.84	5.24933	771.743	21	110.879	112.613	5	0.833925	42.178
C/T4	12	CAF/TAU	Y	Y	1358.48	3.88974	0	0	0		39	144.836	13.8154	Did not return to top	Latency to top
C/T6	13	CAF/TAU	Y	Y	994.02	2.9033	552.166	21	7.67211	5.20369	4	301.481	7.32185
C/T8	14	CAF/TAU	Y	Y	1010.96	3.2508	364.747	24	5.90419	2.03478	18	225.827	14.3601
C/T10	15	CAF/TAU	Y	Y	1360.83	3.7932	792.091	27	169.62	18.1796	16	17.6792	21.0883
C/T11	16	CAF/TAU	Y	Y	1388.6	3.86773	0	0	0		20	14.6437	7.08428	Did not return to top	Latency to top
C/T13	17	CAF/TAU	Y	Y	866.399	2.40763	859.199	2	359.755	2.73527	28	10.6409	28.9114
C/T15	18	CAF/TAU	Y	Y	1542.39	4.29409	93.1059	4	5.10362	1.00071	1	0.633783	14.5828
C/T17	19	CAF/TAU	Y	Y	2613.97	7.27744	412.085	10	35.3918	0.400284	1	0.366927		Cortisol extraction error	Cortisol
C/T19	20	CAF/TAU	Y	Y	1950.5	5.42527	108.753	11	0.800568	1.46771	5	67.3811	12.4745

## Sheet: Exp 2 Light Dark
Sample Number	Total Number	Treat	Taurine	Caffeine	Distance Traveled	Mean speed when ambulatory	Resting Time	Total Time in Light Zone	Distance Traveled in Light Zone	Zone Entries to Light	Cortisol	Number of crossings	Latency to reenter light
1	1	Control	N	N	5611.42	11.0715	196.133	343.233	3934.45	88	9.57738	172	0.233334
5	2	Control	N	N	4115.07	7.4436	142.2	511.533	3199.17	67	38.5506	137	14.4667
9	3	Control	N	N	2711.11	7.50516	341.133	338.9	1777.16	56	28.5297	113	2.4
13	4	Control	N	N	2589.77	7.98571	386.533	682.767	2308.4	30	24.3031	66	0.8
29	5	Control	N	N	1160.16	9.71519	733.042	251.917	1002.33	13	14.7013	28	14.2083
33	6	Control	N	N	2555.47	7.14233	336.708	292.583	1490.1	41	9.8978	81	2.20833
37	7	Control	N	N	3931.31	9.46354	348.708	414.708	2253.44	53	31.453	103	3.20833
41	8	Control	N	N	1621.4	6.64963	541.083	313.792	1155.52	50	8.07199	98	8.54167
45	9	Control	N	N	2557.13	10.9027	576	411.292	1307.25	32	20.3197	59	5.33333
49	10	Control	N	N	3102.28	8.73473	439.167	259.167	1761.22	79	8.49156	161	9.625
2	1	CAF	N	Y	4478.28	8.75178	191.4	332.4	3144.45	62	23.1712	124	4.23333
6	2	CAF	N	Y	915.628	6.99486	712.8	320.7	698.772	28	49.4206	58	47.8333
10	3	CAF	N	Y	494.578	5.99246	753.8	306.867	345.614	11	15.7001	20	5.33333
14	4	CAF	N	Y	600.232	7.03122	680.6	101.35	456.013	23	47.6404	45	4.01667
30	5	CAF	N	Y	684.518	10.887	804.25	80.5417	472.394	14	9.08507	32	4.45833
34	6	CAF	N	Y	3872.82	14.9964	491.292	226.625	1933.51	29	9.93323	58	4.04167
38	7	CAF	N	Y	2051.06	7.96141	462.625	117.5	634.348	27	19.6059	53	7.29167
42	8	CAF	N	Y	868.655	10.8187	779.167	218	446.624	20	13.142	41	1.875
46	9	CAF	N	Y	904.754	12.8867	788.083	392.333	501.422	20	15.4836	39	1
50	10	CAF	N	Y	629.925	10.8064	813.625	366.125	364.651	12	17.1802	24	2.79167
3	1	TAU	Y	N	3199.76	6.80655	241.033	508.267	2647.85	86	34.6065	181	7.26667
7	2	TAU	Y	N	3911.68	8.60403	210.467	449.567	2536.57	62	41.6791	126	4.56667
11	3	TAU	Y	N	5390.52	9.4449	177.5	528.433	4236.66	71	14.2981	141	2.2
27	4	TAU	Y	N	3680.18	9.25057	385.708	287.042	2721.95	58	25.009	122	1.83333
31	5	TAU	Y	N	1656.83	6.73279	539.458	265.375	1262.98	39	13.1683	78	3.95833
35	6	TAU	Y	N	2217.2	8.10305	497.75	310.75	1715.12	36	24.7169	72	2.70833
39	7	TAU	Y	N	2929.03	7.38412	317.375	561.208	2513.61	57	27.9007	119	9.45833
43	8	TAU	Y	N	1906.56	10.5432	660.417	145.417	791.812	40	34.4884	78	4.83333
47	9	TAU	Y	N	1153.12	8.47107	709.75	233.625	613.891	23	2.71867	46	25.375
51	10	TAU	Y	N	3932.97	8.68204	322.25	400.25	2218.54	62	3.01152	122	0.916667
4	1	CAF/TAU	Y	Y	1228.3	8.68875	716.567	367.233	754.489	18	38.6966	32	6.93333
8	2	CAF/TAU	Y	Y	394.466	6.87222	807.733	310.267	318.015	14	16.4863	28	27.0667
12	3	CAF/TAU	Y	Y	1334.27	6.84476	605.067	642.2	1215.75	24	42.86	151	1.53333
28	4	CAF/TAU	Y	Y	902.187	9.18646	732.417	173.375	400.654	20	15.3411	37	84.5
32	5	CAF/TAU	Y	Y	658.758	11.3988	808.5	186.667	490.05	9	8.36756	17	56.25
36	6	CAF/TAU	Y	Y	802.571	8.67254	783	255.125	500.11	16	32.5625	31	6.66667
40	7	CAF/TAU	Y	Y	124.892	6.69063	860.417	734.458	94.206	6	19.829	13	1.16667
44	8	CAF/TAU	Y	Y	1500.69	12.6241	736.375	331.125	526.496	21	19.5066	38	0.666667
48	9	CAF/TAU	Y	Y	2829.99	12.7358	625.292	594.667	2088.8	36	18.3005	73	2.25
